# Supplementary material for: Life experiences after kidney transplantation in adolescents: A qualitative meta-synthesis
Source: PLoS One. 2025 Apr 9;20(4):e0321588. doi: 10.1371/journal.pone.0321588 (PMC11981148; doi:10.1371/journal.pone.0321588)
Supplement: S2 File — (XLSX) [file pone.0321588.s002.xlsx]

## Sheet: Sheet1
					There are a total of 131 articles, with duplicate records removed (n = 63), leaving 68 articles. The specific reasons for exclusion are as follows.
					Whether to include	Exclude the reasons	Literature
					NO	Research topic is not relevant.	Patient and clinician opinions of patient reported outcome measures (PROMs) in the management of patients with rare diseases: A qualitative study
					NO		The IMPAKT study: Using qualitative research to explore the impact of end-stage kidney disease and its treatments on aboriginal and Torres Strait Islander Australians
					NO		When identifying health disparities as a problem is a problem: pedagogical strategies for examining racialized contexts
					NO		Using the Japanese KJ Ho method as a qualitative creative problem solving technique to address clinicians' and young kidney transplant patients' needs concerning treatment
					NO		Journal of the American Society of Nephrology
					NO		American journal of kidney diseases : the official journal of the National Kidney Foundation
					NO		Desperately seeking "normal": the promise and perils of living with kidney transplantation
					NO		Qualitative assessment of the patient experience of primary hyperoxaluria type 1: an observational study
					NO		Children's and young people's experiences of chronic renal disease: a review of the literature, methodological commentary and an alternative proposal
					NO		Renal cell carcinoma (RCC) arising in native kidneys of dialyzed and transplant patients: are they different entities?
					NO		Suspension and resumption of kidney transplant programmes during the COVID-19 pandemic: perspectives from patients, caregivers and potential living donors - a qualitative study
					NO		In their own words: the value of qualitative research to improve the care of children with chronic kidney disease
					NO		Public attitudes to financial incentive models for organs: a literature review suggests that it is time to shift the focus from 'financial incentives' to 'reciprocity'
					NO		Family Strategies for Achieving Medication Adherence in Pediatric Kidney Transplantation
					NO		Evaluation of a young adult renal and transplant transition clinic in a regional setting: Supporting young adults and parents' transition to self‐management
					NO		When health systems are barriers to health care: challenges faced by uninsured Mexican kidney patients
					NO		First three steps in developing an effective self management website for teenage transplant patients
					NO		Impact of age at onset for children with renal failure on education and employment transitions
					NO		Social Return On Investment For Patient Treated By Continuous Ambulatory Peritoneal Dialysis: A Case Study In Ubon Ratchathani Province, Thailand
					NO		Mixed-methods evaluation of a transition and young adult clinic for kidney transplant recipients
					NO		Effects of Fhytomenadione on Coronary Artery Calcification of Hemodialysis Patients
					NO		Effect of Dapagliflozin vs Sitagliptin on Liver Fat Accumulation and Body Composition in Patients With Diabetes Mellitus and Liver Transplantation
					NO		How social policies shape the health and well-being of sexual- and gender-minority youth: Pathways of influence, social side effects and implications for life course trajectories
					NO		The role of resilience in healthcare transitions among adolescent kidney transplant recipients
					NO		Social construction of the experience of living with chronic kidney disease
					NO		Efficacy of diode and CO2 lasers along with calcium and fluoride-containing compounds for the remineralization of primary teeth
					NO		Increasing Medical Student Interest in Nephrology
					NO		Study of the association between generic and disease-specific quality of life and behavior problems in pediatric patients with chronic kidney disease stage 3 or higher and the quality of life and mental health of their primary caregivers
					NO		Parenting a child with a kidney transplant-A study of everyday life experiences
					NO		Prognostic value of dynamic renal scan with 99mTc-EC in patients with kidney transplantation: a prospective descriptive study
					NO		The social network and support of kidney transplantees
					NO		Telemedicine as an ethics teaching tool for medical students within the nephrology curriculum
					NO		Kidney transplant recipients' attitudes about using mobile health technology for managing and monitoring medication therapy
					NO		The effect of long-term immunosuppressive therapy on gastrointestinal symptoms after kidney transplantation
					NO		Recipients' perceptions of their transplanted kidneys
					NO		Hepatopulmonar syndrome and liver transplantation: experience in the transplantation department of the Guillermo Almenara Irigoyen National Hospital - EsSalud
					NO		A note on a discussion group study of public preferences regarding priorities in the allocation of donor kidneys
					NO	Study population not applicable	Lived experiences of adolescents in dialysis: Life with multiple loses
					NO		Meaning of childhood adolescence youth transition in people with chronic kidney disease
					NO		Understanding the Long-Term Impact of Living-Related Liver Transplantation on Youth and Young Adults and their Family
					NO		The lived experiences of children and adolescents with end-stage renal disease
					NO		Transplanted children's experiences of daily living: children's narratives about their lives following transplantation
					NO		Pediatric liver transplant patients' transition to adulthood: Patient and parent experiences
					NO		Perspectives of Older Kidney Transplant Recipients on Kidney Transplantation
					NO		Transition structures and timing of transfer from paediatric to adult-based care after kidney transplantation in Germany: a qualitative study
					NO		Long-term psychosocial outcomes of adults transplanted in childhood: A social work perspective
					NO		It's What I Have, It's Not Who I Am: A Qualitative Study of Social Support in Education/Employment Settings and Transition Readiness of Young Adults with End-Stage Renal Disease
					NO		Patient and Caregiver Priorities for Outcomes in Hemodialysis: An International Nominal Group Technique Study
					NO		Socioeconomic Factors Influence Likelihood of Directed Living Donor Transplant Among Children with End-Stage Renal or Liver Disease
					NO		Parents' experiences of donation to their child before kidney transplantation: A qualitative study
					NO		Resolution of diagnosis and parental attitudes among parents of adolescent kidney recipients
					NO		parents' perspectives and experiences of kidney transplantation in children: A qualitative interview study
					NO	Research type mismatch	Young adults' perspectives on living with kidney failure: a systematic review and thematic synthesis of qualitative studies
					NO		Empowering adolescents with renal transplants-what do they want?
					NO		Journey to transplant: a pilot feasibility trial of a virtual counseling intervention for patients and their social support networks to improve access to kidney transplant
					NO		International journal of health care quality assurance incorporating Leadership in health services
					NO		Access to Transplantation and Transplant Outcome Measures (ATTOM): study protocol of a UK wide, in-depth, prospective cohort analysis
					NO		Medication Adherence After Renal Transplantation-a Review of the Literature
					NO		Should minors and young adults qualify as potential live kidney donors? The views of international transplant professionals
					NO		Transitional care models in adolescent kidney transplant recipients-a systematic review
					NO		Intrinsic Kidney Pathology Following COVID-19 Infection in Children and Adolescents: A Systematic Review
					YES	Meets the standard	Becoming unique: A qualitative study of identity development of adolescent kidney recipients
					YES		Children's experiences and expectations of kidney transplantation: A qualitative interview study
					YES		Experiences of Korean adolescent renal transplant recipients
					YES		Exploring the information needs of adolescents and their parents throughout the kidney transplant continuum
					YES		My Kidney Identity: Contextualizing pediatric patients and their families kidney transplant journeys
					YES		Reflecting on patient-generated photographs of the pediatric renal transplant experience
					YES		When I had my transplant, I became normal.’Adolescent perspectives on life after kidney transplantation
